# Supplementary material for: Heterologous Expression of Two Brassica campestris CCCH Zinc-Finger Proteins in Arabidopsis Induces Cytoplasmic Foci and Causes Pollen Abortion
Source: Int J Mol Sci. 2023 Nov 28;24(23):16862. doi: 10.3390/ijms242316862 (PMC10706035; doi:10.3390/ijms242316862)
Supplement: Supplementary file 1 [file ijms-24-16862-s001.zip]

Archive with 1 entries (1 files):
- ijms-2651338-supplementary.pdf
